# Supplementary material for: Rapid in-plate screening of biotransformation products in single zebrafish embryos
Source: RSC Adv. 2021 Aug 16;11(45):27812–9. doi: 10.1039/d1ra01111a (PMC9038038; doi:10.1039/d1ra01111a)
Supplement: RA-011-D1RA01111A-s002 [file RA-011-D1RA01111A-s002.xlsx]

## Sheet: HILIC
Table SX. Structure elucidation information pertaining to features left after filtering procedures
Abbreviation	Neutral mass	[M+H]	RT	dPPM theoretical vs measured m/z	MS2	Signal in non-exp samples	CD Chemical Formula	CD Exp Comp Node Transformation predictions	CD Suggested Formula Change	FISh coverage for theoretic structure	mzCloud Score	mzCloud Suggestion	Sirius Predicted Composition	Sirius Predicted Compound	MS2 in Sirius Fitting dominant prediction	Total	% Sirius dominant prediction	Similarity Score MSMSsim	Confidence level of identification
	133.11	134.118	3.668	0.3005	Yes	Yes(Noise)	C6H15NO2	Reduction	(-C6H15NO2)	87.5		-	C6H15NO2	3-(isopropylamino)-1,2-propanediol	3	3	1		3-4
IPA-PDOH	133.11	134.117	3.828	1.05176	Yes	Yes(Noise)	C6H15NO2	Reduction	(-C6H15NO2)	87.5		-	C6H15NO2	3-(isopropylamino)-1,2-propanediol	3	3	1		3-4
	182.073	183.08	3.217	1.53785	Yes	Yes (Noise)	C13H10O	Deyhydration, Dehydration, Reduction	(-C3H11NO)	43.75	88.8	3-Hydroxyfluorene	C13H10O	-	5	5	1		4
	217.11	218.118	3.307	0.55271	No	Yes (Noise)	C13H15NO2	-	(-C3H6)	-	-	-	-	-	-	-	-	-	-
DIP-PPL	217.11	218.117	3.431	0.4606	Yes	No	C13H15NO2	-	(-C3H6)	50	-	-	C13H15NO2	n-desisopropylpropranolol	5	5	1	0.997	1
PPL	259.157	260.164	3.21	0.55526	Yes	Yes (Noise)	C16H21NO2	-		86.02	98.6	Propranolol	C16H21NO2	Propranolol	23	23	1	0.999	1
	274.153	275.16	3.406	0.62	No	Yes (Noise)	C12H22N2O5	-	(-H3N)+(O2)	-	-	-	-	-	-	-	-	-	5
PPL-4OH	275.152	276.159	3.194	0.61784	Yes	No	C16H21NO3	Oxidation	(+O)	87.8	95.5	4-hydroxypropranolol	C16H21NO3	4-Hydroxypropranolol	14	14		0.996	1
PPL-5OH	275.152	276.159	3.269	0.32709	Yes	No	C16H21NO3	Oxidation	(+O)	45.83	94.4	4-hydroxypropranolol	C16H21NO3	4-Hydroxypropranolol	3	3		0.989	3-4
DihydroxyPPL	293.163	294.17	3.629	0.44344	Yes	No	C12H24KN5O	Hydration, Oxidation	(+H2O2)	100	-	-	C16H23NO4	3,4-Dihydroxypropranolol	1	1	1	-	3-4
PPL-OH-SO4	355.109	356.116	3.392	0.45057	Yes	No	C16H21NO6S	Oxidation, Sulfation /// Hydration Cysteine Conjugation 2 /// Hydration, Oxidative Deanimation to Ketone, Cysteine Conjugation 2	(+O4S)	75	-	-	C16H23NO4P2	Propranolol-OH-SO4	5	5	1	0.993	1
	396.172	397.179	5.265	0.55531	Yes	No	C19H28N2O5S	Oxidation, Cysteine Conjugation 2	+(C3H7NO3S)	94.74	-	-	C19H28N2O5S	-	2	4	0.5	-	5
PPL-Glucu	435.189	436.196	3.693	0.41361	Yes	No	C16H30N5O7P	Glucuronide Conjugation /// Acetylation, Glucoside Conjugation, Methylation	(+C6H8O6)	57.14	-	-	C22H29NO8	Propranolol Glucuronide	8	8	1	0.999	1
PPL-OH-Glucu	451.184	452.191	3.994	0	Yes	No	C23H25N5O5	Oxidation, Glucuronide Conjugation	(+C6H8O7)	93.75	53.4	Doxazosin	C22H29NO9	4-Hydroxypropranolol glucuronide	23	23	1	0.99	1
	651.268	652.275	3.495	0.93663	Yes	No	C35H41NO11	Dehydration, Glucoside Conjugation, Glucuronide Conjugation, Ornitine Conjugation	(+C14H20N2O11)	26.09	-	-	C35H41NO11	[(9R,10R)-3-(Aminomethyl)-8,8-dimethyl-2-oxo-9-[(1S,4R)-4,7,7-trimethyl-3-oxo-2-oxabicyclo[2.2.1]heptane-1-carbonyl]oxy-9,10-dihydropyrano[2,3-f]chromen-10-yl] (1S,4R)-4,7,7-trimethyl-3-oxo-2-oxabicyclo[2.2.1]heptane-1-carboxylate	7	7	1		3-4
	Mass not found in list of bioTPs but known metabolite of PPL
1-Naphthol	144.057	145.065	3.213	1.28421	Yes	No	C10H8O	-	-	-	-	-	-	-	-	-	-	-	5

## Sheet: C18
Table SX. Structure elucidation information pertaining to features left after filtering procedures
Abbreviation	Neutral mass	[M-H]	RT	dPPM theoretical vs measured m/z	MS2	Signal in non-exp samples	CD Chemical Formula	CD Exp Comp Node Transformation predictions	CD Suggested Formula Change	FISh coverage for theoretic structure	mzCloud Score	mzCloud Suggestion	Sirius Predicted Composition	Sirius Predicted Compound	MS2 in Sirius Fitting dominant prediction	Total	% Sirius dominant prediction	Similarity Score MSMSsim	Confidence level of identification
PPL-OH-SO4	355.109	354.102	4.027	0.30976	Yes	No	C16H21NO6S	Oxidation, Sulfation	(+O4S)	-			C16H21NO6S	4-hydroxypropranolol sulfate	1	1	1	0.969	1
PPL-Glucu	435.189	434.182	5.389	0.45957	Yes	No	C17H26N9O3P	Acetylation, Glucoside Conjugation, Methylation	(+C6H8O6)	27.27			C18H25N7O6	Propranolol glucoronide	1	1	1	0.993	1
PPL-OH-Glucu	451.184	450.177	1.1	0.48761	Yes	No	C16H30N5O8P	Reduction, Glucoside Conjugation, Glycine Conjugation, Methylation	(+C6H8O7)	32.14			C22H29NO9	4-hydroxypropranolol glucuronide	3	3	1	0.997	1
PPL-OH-Glucu	451.184	450.177	3.591	0.35462	Yes	No	C23H25N5O5	Reduction, Glucoside Conjugation, Glycine Conjugation, Methylation	(+C6H8O7)	46.15			C22H29NO9	4-hydroxypropranolol glucuronide	9	9	1	0.953	1
	635.273	634.266	7.049	1.26391	Yes	No	C29H42N5O9P	Hydration, Reduction, Glucoside Conjugation, Ornitine Conjugation, Sulfation	(+C11H24N2O10S)	27.27			C32H33N11O4	2-N,5-N-Bis[2-(2-aminoethylcarbamoyl)-1-methylbenzimidazol-5-yl]-1H-indole-2,5-dicarboxamide	5	6	0.833333		3-4
